# Supplementary material for: Improving bridge effect to overcome interspecific hybrid sterility by pyramiding hybrid sterile loci from Oryza glaberrima
Source: Sci Rep. 2023 Dec 27;13:23057. doi: 10.1038/s41598-023-49914-4 (PMC10754949; doi:10.1038/s41598-023-49914-4)
Supplement: Supplementary file 1 — Supplementary Table S1. [file 41598_2023_49914_MOESM1_ESM.xlsx]

## Sheet: S1-S39基因聚合材料芯片数据
Table S1 The SNP genotype data at six HS NILs
Marker Name	Chr.	S1	S19	S20	S37(t)	S38(t)	S39(t)
4806	1	A	A	A	A	A	A
4824	1	A	A	A	A	A	A
4831	1	A	A	A	A	A	A
SNP-1.303167.	1	A	A	A	A	A	A
SNP-1.303375.	1	A	A	A	A	A	A
7925	1	A	A	A	A	A	A
8144	1	A	A	A	A	A	A
id1000139	1	A	A	A	A	A	A
9673	1	A	A	A	A	A	A
10710	1	A	A	A	A	A	A
SNP-1.477936.	1	A	A	A	A	A	A
SNP-1.484915.	1	A	A	A	A	A	A
14005	1	A	A	A	A	A	A
16297	1	A	A	A	A	A	A
19846	1	A	A	A	A	A	A
20215	1	A	A	A	A	A	A
SNP-1.744681.	1	A	A	A	A	A	A
SNP-1.841172.	1	A	A	A	A	A	A
SNP-1.860730.	1	A	A	A	A	A	A
SNP-1.872418.	1	A	A	A	A	A	A
27271	1	A	A	A	A	A	A
27980	1	A	A	A	A	A	A
31587	1	A	A	A	A	A	A
31636	1	A	A	A	A	A	A
31684	1	A	A	A	A	A	A
id1000955	1	A	A	A	A	A	A
id1001073	1	A	A	A	A	A	A
36726	1	A	A	A	A	A	A
40539	1	A	A	A	A	A	A
43902	1	A	A	A	A	A	A
46141	1	A	A	A	A	A	A
SNP-1.1542536.	1	A	A	A	A	A	NC
SNP-1.1549486.	1	A	A	A	A	A	A
SNP-1.1622799.	1	A	A	A	A	A	A
SNP-1.1642234.	1	A	A	A	A	A	A
SNP-1.1656431.	1	A	A	A	A	A	A
53162	1	A	A	A	A	A	A
SNP-1.1700426.	1	A	A	A	A	A	A
SNP-1.1713082.	1	A	A	A	A	A	A
SNP-1.1876074.	1	A	A	A	A	A	A
SNP-1.1981466.	1	A	A	A	A	A	A
63511	1	A	A	A	A	A	A
SNP-1.1984777.	1	A	A	A	A	A	A
SNP-1.1997993.	1	A	A	A	A	A	A
SNP-1.1998068.	1	A	A	A	A	A	A
SNP-1.2013953.	1	A	A	A	A	A	A
67873	1	A	A	A	A	A	A
SNP-1.2096150.	1	A	A	A	A	A	A
68081	1	A	A	A	A	A	A
SNP-1.2143589.	1	A	A	A	A	A	A
SNP-1.2143699.	1	A	A	A	A	A	A
SNP-1.2153166.	1	A	A	A	A	A	A
SNP-1.2153331.	1	A	A	A	A	A	A
SNP-1.2261207.	1	A	A	A	A	A	A
id1001821	1	A	A	A	A	A	A
74775	1	A	A	A	A	A	A
SNP-1.2293710.	1	A	A	A	A	A	A
SNP-1.2362629.	1	A	A	A	A	A	A
SNP-1.2374065.	1	A	A	A	A	A	A
SNP-1.2401048.	1	A	A	A	A	A	A
SNP-1.2424270.	1	A	A	A	A	A	A
SNP-1.2474676.	1	A	A	A	A	A	A
82471	1	A	A	A	A	A	A
82473	1	A	A	A	A	A	A
85083	1	A	A	A	A	A	A
SNP-1.2635772.	1	A	A	A	A	A	A
87688	1	A	A	A	A	A	A
88627	1	A	A	A	A	A	A
89202	1	A	A	A	A	A	A
id1002158	1	A	A	A	A	A	A
93970	1	A	A	A	A	A	A
SNP-1.2839261.	1	A	A	A	A	A	A
SNP-1.2839979.	1	A	A	A	A	A	A
SNP-1.2844329.	1	A	A	A	A	A	A
SNP-1.2857104.	1	A	A	A	A	A	A
95013	1	A	A	A	A	A	A
SNP-1.2894147.	1	A	A	A	A	A	A
101887	1	A	A	A	A	A	A
SNP-1.3121431.	1	A	A	A	A	A	A
105375	1	A	A	A	A	A	A
107507	1	A	A	A	A	A	A
109354	1	A	A	A	A	A	A
SNP-1.3305835.	1	A	A	A	A	A	A
SNP-1.3397753.	1	A	A	A	A	A	A
115078	1	A	A	A	A	A	A
SNP-1.3438930.	1	A	A	A	A	A	A
SNP-1.3438957.	1	A	A	A	A	A	A
115511	1	A	A	A	A	A	A
id1002832	1	A	A	A	A	A	A
SNP-1.3479540.	1	A	A	A	A	A	A
117345	1	A	A	A	A	A	A
SNP-1.3519995.	1	A	A	A	A	A	A
id1002899	1	A	A	A	A	A	A
117898	1	A	A	A	A	A	A
SNP-1.3537903.	1	A	A	A	A	A	A
SNP-1.3539791.	1	A	A	A	A	A	A
SNP-1.3678846.	1	A	A	A	A	A	A
SNP-1.3679406.	1	A	A	A	A	A	A
SNP-1.3695297.	1	A	A	A	A	A	A
id1003050	1	A	A	A	A	A	A
130476	1	A	A	A	A	A	A
id1003344	1	A	A	A	A	A	A
132180	1	A	A	A	A	A	A
SNP-1.4048431.	1	A	A	A	A	A	A
135989	1	A	A	A	A	A	A
id1003505	1	A	A	A	A	A	A
139591	1	A	A	A	A	A	A
139967	1	A	A	A	A	A	A
140078	1	A	A	A	A	A	A
142539	1	A	A	A	A	A	A
142868	1	A	A	A	A	A	A
144359	1	A	A	A	A	A	A
144869	1	A	A	A	A	A	A
SNP-1.4579409.	1	A	A	A	A	A	A
SNP-1.4590265.	1	A	A	A	A	A	A
147907	1	A	A	A	A	A	A
id1003838	1	A	A	A	A	A	A
SNP-1.4819292.	1	A	A	A	A	A	A
153297	1	A	A	A	A	A	A
153572	1	A	A	A	A	A	A
155330	1	A	A	A	A	A	A
SNP-1.4955531.	1	A	A	A	A	A	A
SNP-1.4957938.	1	A	A	A	A	A	A
158806	1	A	A	A	A	A	A
159604	1	A	A	A	A	A	A
SNP-1.5094411.	1	A	A	A	A	A	A
id1004164	1	A	A	A	A	A	A
163177	1	A	A	A	A	A	A
rd1000052	1	A	A	A	A	A	A
167505	1	A	A	A	A	A	A
id1004256	1	A	A	A	A	A	A
168485	1	A	A	A	A	A	A
170435	1	A	A	A	A	A	A
id1004319	1	A	A	A	A	A	A
173198	1	A	A	A	A	A	A
176306	1	A	A	A	A	A	A
178077	1	A	A	A	A	A	A
SNP-1.5867020.	1	A	A	A	A	A	A
188269	1	A	A	A	A	A	A
193627	1	A	A	A	A	A	A
SNP-1.6180003.	1	A	A	A	A	A	A
SNP-1.6182625.	1	A	A	A	A	A	A
195624	1	A	A	A	A	A	A
197232	1	A	A	A	A	A	A
201125	1	A	A	A	A	A	A
SNP-1.6382810.	1	A	A	A	A	A	A
SNP-1.6566939.	1	A	A	A	A	A	A
SNP-1.6573767.	1	A	A	A	A	A	A
206639	1	A	A	A	A	A	A
207862	1	A	A	A	A	A	A
wd1000235	1	A	A	A	A	A	A
209625	1	A	A	A	A	A	A
id1005141	1	A	A	A	A	A	A
SNP-1.6682797.	1	A	A	A	A	A	A
214137	1	A	A	A	A	A	A
id1005232	1	A	A	A	A	A	A
id1005261	1	A	A	A	A	A	A
SNP-1.6979460.	1	A	A	A	A	A	A
222467	1	A	A	A	A	A	A
SNP-1.7150499.	1	A	A	A	A	A	A
223608	1	A	A	A	A	A	A
SNP-1.7159939.	1	A	A	A	A	A	A
id1005495	1	A	A	A	A	A	NC
id1005511	1	A	A	A	A	A	A
227502	1	A	A	A	A	A	A
229857	1	A	A	A	A	A	A
231153	1	A	A	A	A	A	A
232009	1	A	A	A	A	A	A
id1005815	1	A	A	A	A	A	A
234519	1	A	A	A	A	A	A
235500	1	A	A	A	A	A	A
SNP-1.7591243.	1	A	A	A	A	A	A
237468	1	A	A	A	A	A	A
241969	1	A	A	A	A	A	A
id1006175	1	A	A	A	A	A	A
245712	1	A	A	A	A	A	A
id1006289	1	A	A	A	A	A	A
252824	1	A	A	A	A	A	A
255190	1	A	A	A	A	A	A
255201	1	A	A	A	A	A	A
255699	1	A	A	A	A	A	A
257670	1	A	A	A	A	A	A
261556	1	A	A	A	A	A	A
262361	1	A	A	A	A	A	A
id1006437	1	A	A	A	A	A	A
id1006604	1	A	A	A	A	A	A
267954	1	A	A	A	A	A	A
275011	1	A	A	A	A	A	A
275443	1	A	A	A	A	A	A
275952	1	A	A	A	A	A	A
id1006871	1	A	A	A	A	A	A
279787	1	A	A	A	A	A	A
285643	1	A	A	A	A	A	A
285749	1	A	A	A	A	A	A
288377	1	A	A	A	A	A	A
288715	1	A	A	A	A	A	A
SNP-1.9626833.	1	A	A	A	A	A	A
id1007185	1	A	A	A	A	A	A
294101	1	A	A	A	A	A	A
SNP-1.9815261.	1	A	A	A	A	A	A
298163	1	A	A	A	A	A	A
SNP-1.9953150.	1	A	A	A	A	A	A
rd1000095	1	A	A	A	A	A	A
304900	1	A	A	A	A	A	A
308677	1	A	A	A	A	A	A
311989	1	A	A	A	A	A	A
312212	1	A	A	A	A	A	A
312220	1	A	A	A	A	A	A
316832	1	A	A	A	A	A	A
321527	1	A	A	A	A	A	A
324701	1	A	A	A	A	A	A
id1007778	1	A	A	A	A	A	A
327392	1	A	A	A	A	A	A
327463	1	A	A	A	A	A	A
SNP-1.10898262.	1	A	A	A	A	A	A
328663	1	A	A	A	A	A	A
SNP-1.10913476.	1	A	A	A	A	A	A
329738	1	A	A	A	A	A	A
id1007933	1	A	A	A	A	A	A
SNP-1.11062554.	1	A	A	A	B	A	A
334361	1	A	A	A	A	A	A
id1007975	1	A	A	A	B	A	A
337593	1	A	A	A	A	A	A
339317	1	A	A	A	A	A	A
SNP-1.11320651.	1	A	A	A	A	A	A
SNP-1.11478809.	1	A	A	A	NC	A	A
id1008171	1	A	A	A	B	A	A
353599	1	A	A	A	A	A	A
357493	1	A	A	A	NC	A	A
359469	1	A	A	A	A	A	A
359630	1	A	A	A	A	A	A
361457	1	A	A	A	A	A	A
368391	1	A	A	A	B	A	A
374355	1	A	A	A	B	A	A
375698	1	A	A	A	A	A	A
SNP-1.12141883.	1	A	A	A	B	A	A
SNP-1.12204549.	1	A	A	A	A	A	A
379803	1	A	A	A	A	A	A
SNP-1.12425535.	1	A	A	A	A	A	A
389017	1	A	A	A	B	A	A
rd1000120	1	A	A	A	A	A	A
394468	1	A	A	A	B	A	A
id1008679	1	A	A	A	B	A	A
id1008693	1	A	A	A	B	A	A
395936	1	A	A	A	A	A	A
id1008737	1	A	A	A	A	A	A
SNP-1.12848487.	1	A	A	A	B	A	A
402673	1	A	A	A	A	A	A
402726	1	A	A	A	NC	A	A
402939	1	A	A	A	B	A	A
403585	1	A	A	A	A	A	A
410900	1	A	A	A	A	A	A
411481	1	A	A	A	A	A	A
id1008872	1	A	A	A	B	A	A
SNP-1.13310951.	1	A	A	A	B	A	A
SNP-1.13478728.	1	A	A	A	B	A	A
id1008949	1	A	A	A	B	A	A
SNP-1.13530415.	1	A	A	A	B	A	A
SNP-1.13577046.	1	A	A	A	B	A	A
SNP-1.13577252.	1	A	A	A	B	A	A
SNP-1.13583501.	1	A	A	A	B	A	A
rd1000130	1	A	A	A	B	A	A
436270	1	A	A	A	B	A	A
SNP-1.13712311.	1	A	A	A	B	A	A
438976	1	A	A	A	A	A	A
439764	1	A	A	A	B	A	A
441578	1	A	A	A	B	A	A
445032	1	A	A	A	B	A	A
447656	1	A	A	A	B	A	A
SNP-1.14122186.	1	A	A	A	A	A	A
459075	1	A	A	A	A	A	A
462706	1	A	A	A	B	A	A
id1009415	1	A	A	A	NC	A	A
465718	1	A	A	A	A	A	A
id1009557	1	A	A	A	B	A	A
468795	1	A	A	A	A	A	A
SNP-1.14455061.	1	A	A	A	B	A	A
SNP-1.14460354.	1	A	A	A	B	A	A
id1009664	1	A	A	A	A	A	A
SNP-1.14544332.	1	A	A	A	NC	A	A
474376	1	A	A	A	A	A	A
482027	1	A	A	A	B	A	A
id1009796	1	A	A	A	B	A	A
SNP-1.14786548.	1	A	A	A	B	A	NC
491345	1	A	A	A	NC	A	A
491417	1	A	A	A	NC	A	A
492044	1	A	A	A	A	A	A
496750	1	A	A	A	B	A	A
497200	1	A	A	A	A	A	A
id1009998	1	A	A	A	A	A	A
503165	1	A	A	A	A	A	A
SNP-1.15310146.	1	A	A	A	A	A	A
SNP-1.15381528.	1	A	A	A	A	A	A
509593	1	A	A	A	B	A	A
SNP-1.15463862.	1	A	A	A	A	A	A
513565	1	A	A	A	B	A	A
513865	1	A	A	A	A	A	A
514444	1	A	A	A	A	A	A
SNP-1.15649142.	1	A	A	A	A	A	A
520329	1	A	A	A	B	A	A
SNP-1.15833095.	1	A	A	A	A	A	A
rd1000152	1	A	A	A	A	A	A
528131	1	A	A	A	B	A	A
531232	1	A	A	A	A	A	A
531794	1	A	A	A	B	A	A
ud1000744	1	A	A	A	B	A	A
534107	1	A	A	A	A	A	A
SNP-1.16226592.	1	A	A	A	A	A	A
537329	1	A	A	A	B	A	A
537515	1	A	A	A	A	A	A
542681	1	A	A	A	B	A	A
id1010403	1	A	A	A	A	A	A
544923	1	A	A	A	B	A	A
545608	1	A	A	A	A	A	NC
548164	1	A	A	A	A	A	A
569101	1	A	A	A	NC	A	NC
572371	1	A	A	A	A	A	A
572891	1	A	A	A	NC	A	A
SNP-1.17059852.	1	A	A	A	A	A	A
SNP-1.17173557.	1	A	A	A	B	A	A
id1010543	1	A	A	A	B	A	A
584164	1	A	A	A	B	A	A
587267	1	A	A	A	B	A	A
587802	1	A	A	A	B	A	A
587860	1	A	A	A	A	A	A
588716	1	A	A	A	A	A	A
591240	1	A	A	A	B	A	A
594997	1	A	A	A	A	A	A
597011	1	A	A	A	A	A	A
id1010769	1	A	A	A	B	A	A
SNP-1.17810188.	1	A	A	A	A	A	A
rd1000172	1	A	A	A	A	A	A
604307	1	A	A	A	NC	A	A
id1010811	1	A	A	A	A	A	A
605969	1	A	A	A	A	A	A
609005	1	A	A	A	A	A	A
610524	1	A	A	A	B	A	A
611682	1	A	A	A	A	A	A
id1011000	1	A	A	A	A	A	A
rd1000177	1	A	A	A	A	A	A
619296	1	A	A	A	B	A	A
621464	1	A	A	A	A	A	A
SNP-1.18539601.	1	A	A	A	B	A	A
623585	1	A	A	A	A	A	A
id1011169	1	A	A	A	A	A	A
SNP-1.18827340.	1	A	A	A	A	A	A
634609	1	A	A	A	A	A	A
637445	1	A	A	A	A	A	A
637652	1	A	A	A	A	A	A
638992	1	A	A	A	A	A	A
642207	1	A	A	A	B	A	NC
SNP-1.19152601.	1	A	A	A	B	A	NC
646618	1	A	A	A	A	A	A
647548	1	A	A	A	A	A	A
id1011561	1	A	A	A	A	A	A
649376	1	A	A	A	A	A	A
649460	1	A	A	A	B	A	A
c1p19383975	1	A	A	A	A	A	A
667344	1	A	A	A	A	A	A
668696	1	A	A	A	NC	A	A
SNP-1.20121875gc.	1	A	A	A	H	A	A
677182	1	A	A	A	NC	A	A
679467	1	A	A	A	A	A	A
id1011733	1	A	A	A	NC	A	A
rd1000196	1	A	A	A	NC	A	A
681979	1	A	A	A	B	A	A
684468	1	A	A	A	NC	A	A
685906	1	A	A	A	A	A	A
693369	1	A	A	A	A	A	A
696094	1	A	A	A	A	A	A
703931	1	A	A	A	A	A	A
SNP-1_21010031	1	A	A	A	A	A	A
SNP-1.21037384.	1	A	A	A	A	A	A
705481	1	A	A	A	A	A	A
707007	1	A	A	A	B	A	A
707490	1	A	A	A	A	A	A
id1012165	1	A	A	A	B	A	A
710406	1	A	A	A	A	A	A
714531	1	A	A	A	NC	A	A
SNP-1.21432936.	1	A	A	A	NC	A	A
719595	1	A	A	A	A	A	A
721027	1	A	A	A	NC	A	A
id1012330	1	A	A	A	B	A	A
SNP-1.21892519.	1	A	A	A	A	A	A
730813	1	A	A	A	B	A	A
731361	1	A	A	A	B	A	A
rd1000210	1	A	A	A	A	A	A
733013	1	A	A	A	A	A	A
734129	1	A	A	A	B	A	A
id1012547	1	A	A	A	A	A	A
SNP-1.22089991.	1	A	A	A	A	A	A
SNP-1.22352640.	1	A	A	A	B	A	A
SNP-1.22470581.	1	A	A	A	B	A	A
id1012746	1	A	A	A	A	A	A
753735	1	A	A	A	A	A	A
id1012784	1	A	A	A	B	A	A
756842	1	A	A	A	A	A	A
757255	1	A	A	A	A	A	A
760644	1	A	A	A	B	A	A
rd1000218	1	A	A	A	A	A	A
SNP-1_22828195	1	A	A	A	A	A	A
774425	1	A	A	A	B	A	A
774607	1	A	A	A	A	A	A
SNP-1.23116608.	1	A	A	A	B	A	A
SNP-1.23118214.	1	A	A	A	A	A	A
SNP-1.23170758.	1	A	A	A	A	A	A
SNP-1.23218903.	1	A	A	A	A	A	A
779469	1	A	A	A	B	A	A
SNP-1.23319764.	1	A	A	A	B	A	A
id1013342	1	A	A	A	A	A	A
SNP-1.23337927.	1	A	A	A	A	A	A
SNP-1.23342685.	1	A	A	A	B	A	A
784044	1	A	A	A	A	A	A
SNP-1.23360454.	1	A	A	A	A	A	A
SNP-1.23446683.	1	A	A	A	B	A	A
789067	1	A	A	A	A	A	A
rd1000226	1	A	A	A	NC	A	A
id1013568	1	A	A	A	A	A	A
796091	1	A	A	A	A	A	A
797239	1	A	A	A	A	A	A
SNP-1.23711708.	1	A	A	A	B	A	A
id1013722	1	A	A	A	B	A	A
801364	1	A	A	A	A	A	A
id1013855	1	A	A	A	B	A	A
SNP-1.23896271.	1	A	A	A	A	A	A
SNP-1.23922637.	1	A	A	A	B	A	A
SNP-1.23956743.	1	A	A	A	B	A	A
SNP-1.23987271.	1	A	A	A	A	A	A
SNP-1.24018247.	1	A	A	A	A	A	A
814871	1	A	A	A	B	A	A
815125	1	A	A	A	A	A	A
815155	1	A	A	A	A	A	A
SNP-1.24081051.	1	A	A	A	A	A	A
817625	1	A	A	A	B	A	A
SNP-1.24114655.	1	A	A	A	B	A	A
817845	1	A	A	A	A	A	A
SNP-1.24169474.	1	A	A	A	A	A	A
id1014302	1	A	A	A	A	A	A
SNP-1.24295298.	1	A	A	A	A	A	A
SNP-1.24349194.	1	A	A	A	B	A	A
827062	1	A	A	A	A	A	A
id1014426	1	A	A	A	B	A	A
SNP-1.24413541.	1	A	A	A	A	A	A
SNP-1.24461978.	1	A	A	A	A	A	A
833544	1	A	A	A	A	A	A
835826	1	A	A	A	A	A	A
836426	1	A	A	A	A	A	A
SNP-1.24664139.	1	A	A	A	A	A	A
839253	1	A	A	A	A	A	A
839855	1	A	A	A	B	A	A
id1014819	1	A	A	A	B	A	A
SNP-1.24838750.	1	A	A	A	A	A	A
844374	1	A	A	A	A	A	A
844704	1	A	A	A	A	A	A
id1014841	1	A	A	A	B	A	A
id1014853	1	A	A	A	A	A	A
SNP-1.25001551.	1	A	A	A	A	A	A
SNP-1.25020282.	1	A	A	A	A	A	A
SNP-1.25043823.	1	A	A	A	B	A	A
SNP-1.25062156.	1	A	A	A	A	A	A
id1015006	1	A	A	A	B	A	A
854218	1	A	A	A	B	A	A
854955	1	A	A	A	A	A	A
SNP-1.25246959.	1	A	A	A	A	A	A
863795	1	A	A	A	B	A	A
id1015219	1	A	A	A	A	A	A
867116	1	A	A	A	B	A	A
SNP-1.25596252.	1	A	A	A	H	A	A
867478	1	A	A	A	A	A	A
869656	1	A	A	A	B	A	A
874367	1	A	A	A	A	A	A
875392	1	A	A	A	A	A	A
877684	1	A	A	A	NC	A	A
882462	1	A	A	A	A	A	A
882787	1	A	A	A	A	A	A
id1015390	1	A	A	A	A	A	A
id1015408	1	A	A	A	A	A	A
SNP-1.26314751.	1	A	A	A	A	A	A
id1015417	1	A	A	A	A	A	A
889314	1	A	A	A	A	A	A
SNP-1.26409144.	1	A	A	A	A	A	A
SNP-1.26446906.	1	A	A	A	A	A	A
id1015467	1	A	A	A	A	A	A
SNP-1.26516035.	1	A	A	A	A	A	A
894014	1	A	A	A	A	A	A
894459	1	A	A	A	A	A	A
SNP-1.26587889.	1	A	A	A	A	A	A
rd1000256	1	A	A	A	A	A	A
896868	1	A	A	A	A	A	A
id1015544	1	A	A	A	A	A	A
899561	1	A	A	A	A	A	A
899850	1	A	A	A	A	A	A
900081	1	A	A	A	A	A	A
901692	1	A	A	A	A	A	A
905124	1	A	A	A	A	A	A
907175	1	A	A	A	A	A	A
id1015742	1	A	A	A	A	A	A
911378	1	A	A	A	A	A	A
911971	1	A	A	A	A	A	A
SNP-1.27297936.	1	A	A	A	A	A	A
913506	1	A	A	A	A	A	A
918735	1	A	A	A	A	A	A
919171	1	A	A	A	A	A	A
919178	1	A	A	A	A	A	A
id1015902	1	A	A	A	A	A	A
SNP-1.27508192.	1	A	A	A	A	A	A
id1015931	1	A	A	A	A	A	A
924930	1	A	A	A	A	A	A
925355	1	A	A	A	A	A	A
926187	1	A	A	A	A	A	A
SNP-1.27825997.	1	A	A	A	A	A	A
SNP-1.28011611.	1	A	A	A	A	A	A
936280	1	A	A	A	A	A	A
936461	1	A	A	A	A	A	A
SNP-1.28156341.	1	A	A	A	A	A	A
939001	1	A	A	A	A	A	A
SNP-1.28309384.	1	A	A	A	A	A	A
942965	1	A	A	A	A	A	A
id1016674	1	A	A	A	A	A	A
SNP-1.28517032.	1	A	A	A	A	A	A
950454	1	A	A	A	A	A	A
SNP-1.28596641.	1	A	A	A	A	A	A
953304	1	A	A	A	A	A	A
SNP-1.28683034.	1	A	A	A	A	A	A
id1016971	1	A	A	A	A	A	A
959351	1	A	A	A	A	A	A
SNP-1.28936085.	1	A	A	A	A	A	A
962609	1	A	A	A	A	A	A
963748	1	A	A	A	A	A	A
964970	1	A	A	A	A	A	A
SNP-1.29053366.	1	A	A	A	A	A	A
968050	1	A	A	A	A	A	A
968772	1	A	A	A	A	A	A
SNP-1.29153169.	1	A	A	A	A	A	A
SNP-1.29204293.	1	A	A	A	A	A	A
970852	1	A	A	A	A	A	A
971777	1	A	A	A	A	A	A
SNP-1.29270245.	1	A	A	A	A	A	A
972998	1	A	A	A	A	A	A
id1017334	1	A	A	A	A	A	A
SNP-1.29586481.	1	A	A	A	A	A	A
981661	1	A	A	A	A	A	A
SNP-1.29612293.	1	A	A	A	A	A	A
SNP-1.29616029.	1	A	A	A	A	A	A
SNP-1.29621768.	1	A	A	A	A	A	A
985718	1	A	A	A	A	A	A
985810	1	A	A	A	A	A	A
986948	1	A	A	A	A	A	A
SNP-1.29823677.	1	A	A	A	A	A	A
993811	1	A	A	A	A	A	A
id1017859	1	A	A	A	A	A	A
997416	1	A	A	A	A	A	A
SNP-1.30043609.	1	A	A	A	A	A	A
id1018011	1	A	A	A	A	A	A
1006459	1	A	A	A	A	A	A
1007340	1	A	A	A	A	A	A
1007944	1	A	A	A	A	A	A
id1018311	1	A	A	A	A	A	A
1010821	1	A	A	A	A	A	A
1010829	1	A	A	A	A	A	A
1011161	1	A	A	A	A	A	A
SNP-1.30707235.	1	A	A	A	A	A	A
1019173	1	A	A	A	A	A	A
id1018601	1	A	A	A	A	A	A
1027660	1	A	A	A	A	A	A
1027975	1	A	A	A	A	A	A
1028287	1	A	A	A	A	A	A
1029229	1	A	A	A	A	A	A
SNP-1.31034154.	1	A	A	A	A	A	A
id1018741	1	A	A	A	A	A	A
1033389	1	A	A	A	A	A	A
SNP-1.31253888.	1	A	A	A	A	A	A
SNP-1.31263493.	1	A	A	A	A	A	A
SNP-1.31283301.	1	A	A	A	A	A	A
1040379	1	A	A	A	A	A	A
rd1000297	1	A	A	A	A	A	A
SNP-1.31474136.	1	A	A	A	A	A	A
1040474	1	A	A	A	A	A	A
id1019016	1	A	A	A	A	A	A
SNP-1.31640214.	1	A	A	A	A	A	A
1047154	1	A	A	A	A	A	A
id1019229	1	A	A	A	A	A	A
id1019230	1	A	A	A	A	A	A
1047678	1	A	A	A	A	A	A
SNP-1.31817959.	1	A	A	A	A	A	A
SNP-1.31975033.	1	A	A	A	A	A	A
SNP-1.32040874.	1	A	A	A	A	A	A
1058637	1	A	A	A	A	A	A
SNP-1.32102231.	1	A	A	A	A	A	A
1059782	1	A	A	A	A	A	A
SNP-1.32164702.	1	A	A	A	A	A	A
1061305	1	A	A	A	A	A	A
1064737	1	A	A	A	A	A	A
id1019829	1	A	A	A	A	A	A
1065453	1	A	A	A	A	A	A
SNP-1.32376151.	1	A	A	A	A	A	A
SNP-1.32435805.	1	A	A	A	A	A	A
SNP-1.32530084.	1	A	A	A	A	A	A
id1020166	1	A	A	A	A	A	A
1073877	1	A	A	A	A	A	A
1075431	1	A	A	A	A	A	A
SNP-1.32761217.	1	A	A	A	A	A	A
id1020384	1	A	A	A	A	A	A
rd1000312	1	A	A	A	A	A	A
SNP-1.32996224.	1	A	A	A	A	A	A
1085563	1	A	A	A	A	A	A
1086147	1	A	A	A	A	A	A
1088950	1	A	A	A	A	A	A
1090447	1	A	A	A	A	A	A
SNP-1.33357665.	1	A	A	A	A	A	A
1092139	1	A	A	A	A	A	A
1092818	1	A	A	A	A	A	A
SNP-1.33628769.	1	A	A	A	A	A	A
1099618	1	A	A	A	A	A	A
id1020910	1	A	A	A	A	A	A
1108154	1	A	A	A	A	A	A
rd1000321	1	A	A	A	A	A	A
1110244	1	A	A	A	A	A	A
1112327	1	A	A	A	A	A	A
1112409	1	A	A	A	A	A	A
1117341	1	A	A	A	A	A	A
1118221	1	A	A	A	A	A	A
id1021259	1	A	A	A	A	A	A
SNP-1.34288782.	1	A	A	A	A	A	A
1122670	1	A	A	A	A	A	A
1123262	1	A	A	A	A	A	A
id1021361	1	A	A	A	A	A	A
1129633	1	A	A	A	A	A	A
SNP-1.34676800.	1	A	A	A	A	A	A
SNP-1.34680507.	1	A	A	A	A	A	A
1133718	1	A	A	A	A	A	A
1133916	1	A	A	A	A	A	A
1134909	1	A	A	A	A	A	A
1136031	1	A	A	A	A	A	A
id1021776	1	A	A	A	A	A	A
SNP-1.34834470.	1	A	A	A	A	A	A
SNP-1.34837452.	1	A	A	A	A	A	A
1140330	1	A	A	A	A	A	A
1140601	1	A	A	A	A	A	A
1141020	1	A	A	A	A	A	A
1145008	1	A	A	A	A	A	A
1145958	1	A	A	A	A	A	A
SNP-1.35192029.	1	A	A	A	A	A	A
1152251	1	A	A	A	A	A	A
SNP-1.35512610.	1	A	A	A	A	A	A
1155660	1	A	A	A	A	A	A
id1022407	1	A	A	A	A	A	A
1156816	1	A	A	A	A	A	A
1163456	1	A	A	A	A	A	A
SNP-1.35846600.	1	A	A	A	A	A	A
1165109	1	A	A	A	A	A	A
id1022847	1	A	A	A	A	A	A
1170870	1	A	A	A	A	A	A
1171780	1	A	A	A	A	A	A
1172748	1	A	A	A	A	A	A
SNP-1.36165958.	1	A	A	A	A	A	A
1174325	1	A	A	A	A	A	A
SNP-1.36204066.	1	A	A	A	A	A	A
1176291	1	A	A	A	A	A	A
1176444	1	A	A	A	A	A	A
1177204	1	A	A	A	A	A	A
SNP-1.36361084.	1	A	A	A	A	A	A
c1p36414764	1	A	A	A	A	A	A
id1023164	1	A	A	A	A	A	A
id1023174	1	A	A	A	A	A	A
SNP-1.36532569.	1	A	A	A	A	A	A
1184074	1	A	A	A	A	A	A
1188296	1	A	A	A	A	A	A
1189290	1	A	A	A	A	A	A
1191519	1	A	A	A	A	A	A
1191989	1	A	A	A	A	A	A
id1023286	1	A	A	A	A	A	A
1194403	1	A	A	A	A	A	A
1195079	1	A	A	A	A	A	A
id1023347	1	A	A	A	A	A	A
1202195	1	A	A	A	A	A	A
SNP-1.37300662.	1	A	A	A	A	A	A
1204367	1	A	A	A	A	A	A
SNP-1.37415410.	1	A	A	A	A	A	A
1207615	1	A	A	A	A	A	A
1211139	1	A	A	A	A	A	A
1211309	1	A	A	A	A	A	A
1212226	1	A	A	A	A	A	A
1212517	1	A	A	A	A	A	A
id1023824	1	A	A	A	A	A	A
1213474	1	A	A	A	A	A	A
SNP-1.37834974.	1	A	A	A	A	A	A
1216964	1	A	A	A	A	A	A
1217224	1	A	A	A	A	A	A
SNP-1.37993217.	1	A	A	A	A	A	A
id1024092	1	A	A	A	A	A	A
id1024129	1	A	A	A	A	A	A
1225497	1	A	A	A	A	A	A
SNP-1.38237993.	1	A	A	A	A	A	A
1226391	1	A	A	A	A	A	A
1226694	1	A	A	A	A	A	A
rd1000365	1	A	A	A	A	A	A
1230423	1	A	A	A	A	A	A
SNP-1.38422515.	1	A	A	A	A	A	A
1231498	1	A	A	A	A	A	A
SNP-1.38536811.	1	A	A	A	A	A	A
SNP-1.38593416.	1	A	A	A	A	A	A
1237300	1	A	A	A	A	A	A
SNP-1.38658916.	1	A	A	A	A	A	A
SNP-1.38690481.	1	A	A	A	A	A	A
1238760	1	A	A	A	A	A	A
1240276	1	A	A	A	A	A	A
SNP-1.38845019.	1	A	A	A	A	A	A
1243398	1	A	A	A	A	A	A
SNP-1.38961387.	1	A	A	A	A	A	A
SNP-1.38969685.	1	A	A	A	A	A	A
SNP-1.39019886.	1	A	A	A	A	A	A
SNP-1.39020597.	1	A	A	A	A	A	A
1250974	1	A	A	A	A	A	A
1251387	1	A	A	A	A	A	A
SNP-1.39133884.	1	A	A	A	A	A	A
SNP-1.39143403.	1	A	A	A	A	A	A
SNP-1.39209532.	1	A	A	A	A	A	A
1256276	1	A	A	A	A	A	A
SNP-1.39244221.	1	A	A	A	A	A	A
SNP-1.39277839.	1	A	A	A	A	A	A
1257104	1	A	A	A	A	A	A
1259171	1	A	A	A	A	A	A
SNP-1.39344573.	1	A	A	A	A	A	A
1259861	1	A	A	A	A	A	A
id1024973	1	A	A	A	A	A	A
SNP-1.39395295.	1	A	A	A	A	A	A
1261182	1	A	A	A	A	A	A
SNP-1.39407803.	1	A	A	A	A	A	A
1261519	1	A	A	A	A	A	A
SNP-1.39465827.	1	A	A	A	A	A	A
1264940	1	A	A	A	A	A	A
SNP-1.39553792.	1	A	A	A	A	A	A
1265337	1	A	A	A	A	A	A
SNP-1.39597114.	1	A	A	A	A	A	A
SNP-1.39671188.	1	A	A	A	A	A	A
SNP-1.39692796.	1	A	A	A	A	A	A
SNP-1.39719132.	1	A	A	A	A	A	A
1271624	1	A	A	A	A	A	A
id1025292	1	A	A	A	A	A	A
1272679	1	A	A	A	A	A	A
id1025367	1	A	A	A	A	A	A
1275374	1	A	A	A	A	A	A
1275423	1	A	A	A	A	A	A
id1025455	1	A	A	A	A	A	A
SNP-1.40025700.	1	A	A	A	A	A	A
1277001	1	A	A	A	A	A	A
1280193	1	A	A	A	A	A	A
SNP-1.40192160.	1	A	A	A	A	A	A
1285569	1	A	A	A	A	A	A
1285866	1	A	A	A	A	A	A
1286531	1	A	A	A	A	A	A
SNP-1.40447508.	1	A	A	A	A	A	A
c1p40455715	1	A	A	A	A	A	A
1290367	1	A	A	A	A	A	A
SNP-1.40570714.	1	A	A	A	A	A	A
SNP-1.40596823.	1	A	A	A	A	A	A
SNP-1.40608502.	1	A	A	A	A	A	A
SNP-1.40611117.	1	A	A	A	A	A	A
1295108	1	A	A	A	A	A	A
1303708	1	A	A	A	A	A	A
SNP-1.41018105.	1	A	A	A	A	A	A
1305247	1	A	A	A	A	A	A
id1026236	1	A	A	A	A	A	A
SNP-1.41066403.	1	A	A	A	A	A	A
1306630	1	A	A	A	A	A	A
id1026302	1	A	A	A	A	A	A
id1026534	1	A	A	A	A	A	A
id1026656	1	A	A	A	A	A	A
1318039	1	A	A	A	A	A	A
id1026704	1	A	A	A	A	A	A
1319354	1	A	A	A	A	A	A
1319453	1	A	A	A	A	A	A
1319461	1	A	A	A	A	A	A
1323950	1	A	A	A	A	A	A
id1026832	1	A	A	A	A	A	A
id1026833	1	A	A	A	A	A	A
SNP-1.41823942.	1	A	A	A	A	A	A
SNP-1.41839953.	1	A	A	A	A	A	A
SNP-1.41841334.	1	A	A	A	A	A	A
SNP-1.41889669.	1	A	A	A	A	A	A
1329596	1	A	A	A	A	A	A
1331252	1	A	A	A	A	A	A
1331935	1	A	A	A	A	A	A
1332365	1	A	A	A	A	A	A
SNP-1.41998191.	1	A	A	A	A	A	A
SNP-1.42049603.	1	A	A	A	A	A	A
SNP-1.42081139.	1	A	A	A	A	A	A
SNP-1.42167127.	1	A	A	A	A	A	A
SNP-1.42185898.	1	A	A	A	A	A	A
SNP-1.42198740.	1	A	A	A	A	A	A
SNP-1.42206064.	1	A	A	A	A	A	A
SNP-1.42247563.	1	A	A	A	A	A	A
SNP-1.42378853.	1	A	A	A	A	A	A
dd1001835	1	A	A	A	A	A	A
1345014	1	A	A	A	A	A	A
SNP-1.42483740.	1	A	A	A	A	A	A
1347413	1	A	A	A	A	A	A
SNP-1.42581811.	1	A	A	A	A	A	A
SNP-1.42629084.	1	A	A	A	A	A	A
1354576	1	A	A	A	A	A	A
SNP-1.42818286.	1	A	A	A	A	A	A
SNP-1.42825812.	1	A	A	A	A	A	A
SNP-1.42865625.	1	A	A	A	A	A	A
id1028360	1	A	A	A	A	A	A
SNP-1.42979411.	1	A	A	A	A	A	A
SNP-1.43094490.	1	A	A	A	A	A	A
SNP-1.43103895.	1	A	A	A	A	A	A
SNP-1.43104070.	1	A	A	A	A	A	A
SNP-1.43135142.	1	A	A	A	A	A	A
SNP-1.43225377.	1	A	A	A	A	A	A
1371520	2	A	A	A	A	A	A
1374878	2	A	A	A	A	A	A
1375500	2	A	A	A	A	A	A
id2000235	2	A	A	A	A	A	A
1379046	2	A	A	A	A	A	A
1379400	2	A	A	A	A	A	A
1380152	2	A	A	A	A	A	A
1381407	2	A	A	A	A	A	A
id2000405	2	A	A	A	A	A	A
SNP-2.572523.	2	A	A	A	A	A	A
id2000442	2	A	A	A	A	A	A
1387388	2	A	A	A	A	A	A
SNP-2.828007.	2	A	A	A	A	A	A
c2p836337	2	A	A	A	A	A	A
1391852	2	A	A	A	A	A	A
id2000674	2	A	A	A	A	A	A
1392482	2	A	A	A	A	A	A
1394201	2	A	A	A	A	A	A
1394338	2	A	A	A	A	A	A
id2000835	2	A	A	A	A	A	A
SNP-2.1100509.	2	A	A	A	A	A	A
1400533	2	A	A	A	A	A	A
id2001102	2	A	A	A	A	A	A
1401309	2	A	A	A	A	A	A
1402172	2	A	A	A	A	A	A
SNP-2.1389485.	2	A	A	A	A	A	A
1404017	2	A	A	A	A	A	A
1407208	2	A	A	A	A	A	A
1407860	2	A	A	A	A	A	A
1409045	2	A	A	A	A	A	A
1410298	2	A	A	A	A	A	A
1411125	2	A	A	A	A	A	A
c2p1879462	2	A	A	A	A	A	A
id2001287	2	A	A	A	A	A	A
1412828	2	A	A	A	A	A	A
1412947	2	A	A	A	A	A	A
1415008	2	A	A	A	A	A	A
id2001363	2	A	A	A	A	A	A
SNP-2.2141162.	2	A	A	A	A	A	A
SNP-2.2307044.	2	A	A	A	A	A	A
id2001432	2	A	A	A	A	A	A
1422508	2	A	A	A	A	A	A
SNP-2.2342052.	2	A	A	A	A	A	A
SNP-2.2497337.	2	A	A	A	A	A	A
c2p2498459	2	A	A	A	A	A	A
SNP-2.2525243.	2	A	A	A	A	A	A
1429042	2	A	A	A	A	A	A
SNP-2.2575985.	2	A	A	A	A	A	A
1430973	2	A	A	A	A	A	A
1434943	2	A	A	A	A	A	A
1437299	2	A	A	A	A	A	A
1439840	2	A	A	A	A	A	A
SNP-2.3007406.	2	A	A	A	A	A	A
1442791	2	A	A	A	A	A	A
1444948	2	A	A	A	A	A	A
id2001831	2	A	A	A	A	A	A
SNP-2.3253756.	2	A	A	A	A	A	A
SNP-2_3280144	2	A	A	A	A	A	A
1448733	2	A	A	A	A	A	A
SNP-2.3340604.	2	A	A	A	A	A	A
SNP-2.3362284.	2	A	A	A	A	A	A
1452876	2	A	A	A	A	A	A
1457006	2	A	A	A	A	A	A
1461229	2	A	A	A	A	A	A
1461236	2	A	A	A	A	A	A
1465151	2	A	A	A	A	A	A
1468512	2	A	A	A	A	A	A
id2002239	2	A	A	A	A	A	A
1473960	2	A	A	A	A	A	A
1475125	2	A	A	A	A	A	A
1475262	2	A	A	A	A	A	A
id2002293	2	A	A	A	A	A	A
SNP-2_4366754	2	A	A	A	A	A	A
id2002363	2	A	A	A	A	A	A
SNP-2.4682875.	2	A	A	A	A	A	A
id2002525	2	A	A	A	A	A	A
1486363	2	A	A	A	A	A	A
id2002529	2	A	A	A	A	A	A
1487575	2	A	A	A	A	A	A
1489783	2	A	A	A	A	A	A
1490986	2	A	A	A	A	A	A
1492736	2	A	A	A	A	A	A
1496922	2	A	A	A	A	A	A
1497837	2	A	A	A	A	A	A
1499974	2	A	A	A	A	A	A
1503834	2	A	A	A	A	A	A
id2002914	2	A	A	A	A	A	A
1509113	2	A	A	A	A	A	A
1511115	2	A	A	A	A	A	A
1514085	2	A	A	A	A	A	A
id2003035	2	A	A	A	A	A	A
id2003052	2	A	A	A	A	A	A
1517283	2	A	A	A	A	A	A
1517351	2	A	A	A	A	A	A
id2003067	2	A	A	A	A	A	A
1519573	2	A	A	A	A	A	A
SNP-2.5945791.	2	A	A	A	A	A	A
1521056	2	A	A	A	A	A	A
SNP-2.6060147.	2	A	A	A	A	A	A
SNP-2.6084917.	2	A	A	A	A	A	A
1526297	2	A	A	A	A	A	A
1528574	2	A	A	A	A	A	A
1529073	2	A	A	A	A	A	A
1529216	2	A	A	A	A	A	A
1535256	2	A	A	A	A	A	A
1535457	2	A	A	A	A	A	A
SNP-2.6386038.	2	A	A	A	A	A	A
1543608	2	A	A	A	A	A	A
id2003314	2	A	A	A	A	A	A
SNP-2.6631665.	2	A	A	A	A	A	A
1549487	2	A	A	A	A	A	A
1550335	2	A	A	A	A	A	A
c2p6726722	2	A	A	A	A	A	A
id2003467	2	A	A	A	A	A	A
SNP-2.6769278.	2	A	A	A	A	A	A
SNP-2.6983867.	2	A	A	A	A	A	A
SNP-2.6988541.	2	A	A	A	A	A	A
1562092	2	A	A	A	A	A	A
SNP-2.7028110.	2	A	A	A	A	A	A
1564341	2	A	A	A	A	A	A
1564482	2	A	A	A	A	A	A
1565206	2	A	A	A	A	A	A
SNP-2.7149249.	2	A	A	A	A	A	A
SNP-2.7149438.	2	A	A	A	A	A	A
SNP-2.7149495.	2	A	A	A	A	A	A
1566860	2	A	A	A	A	A	A
1569557	2	A	A	A	A	A	A
id2003730	2	A	A	A	A	A	A
1576698	2	A	A	A	A	A	A
1579500	2	A	A	A	A	A	A
1586602	2	A	A	A	A	A	A
SNP-2.7769747.	2	A	A	A	A	A	A
SNP-2.7857478.	2	A	A	A	A	A	A
c2p7934129	2	A	A	A	A	A	A
wd2000377	2	A	A	A	A	A	A
1597372	2	A	A	A	A	A	A
1600059	2	A	A	A	A	A	A
SNP-2.8199471.	2	A	A	A	A	A	A
1608397	2	A	A	A	A	A	A
id2004251	2	A	A	A	A	A	A
SNP-2.8455563.	2	A	A	A	A	A	A
1617828	2	A	A	A	A	A	A
1618071	2	A	A	A	A	A	A
SNP-2.8590969.	2	A	A	A	A	A	A
SNP-2.8598822.	2	A	A	A	A	A	A
1622165	2	A	A	A	A	A	A
SNP-2.8644502.	2	A	A	A	A	A	A
wd2000409	2	A	A	A	A	A	A
id2004418	2	A	A	A	A	A	A
1631567	2	A	A	A	A	A	A
1631804	2	A	A	A	A	A	A
SNP-2.8935511.	2	A	A	A	A	A	A
1634680	2	A	A	A	A	A	A
1634974	2	A	A	A	A	A	A
SNP-2.9019743.	2	A	A	A	A	A	A
1638408	2	A	A	A	A	A	A
1638620	2	A	A	A	A	A	A
1643540	2	A	A	A	A	A	A
SNP-2.9243436.	2	A	A	A	A	A	A
wd2000489	2	A	A	A	A	A	A
1647486	2	A	A	A	A	A	A
1648571	2	A	A	A	A	A	A
id2004534	2	A	A	A	A	A	A
SNP-2.9524141.	2	A	A	A	A	A	A
SNP-2.9533927.	2	A	A	A	A	A	A
1652037	2	A	A	A	A	A	A
id2004617	2	A	A	A	A	A	A
1653063	2	A	A	A	A	A	A
1661393	2	A	A	A	A	A	A
id2004711	2	A	A	A	A	A	A
1667329	2	A	A	A	A	A	A
1667949	2	A	A	A	A	A	A
1675311	2	A	A	A	A	A	A
1678844	2	A	A	A	A	A	A
1687403	2	A	A	A	A	A	A
1689518	2	A	A	A	A	A	A
ud2000593	2	A	A	A	A	A	A
1698201	2	A	A	A	A	A	A
id2005033	2	A	A	A	A	A	A
id2005152	2	A	A	A	A	A	A
id2005182	2	A	A	A	A	A	A
1711443	2	A	A	A	A	A	A
1713522	2	A	A	A	A	A	A
1713554	2	A	A	A	A	A	A
1714923	2	A	A	A	A	A	A
1715617	2	A	A	A	A	A	A
1717430	2	A	A	A	A	A	A
1725183	2	A	A	A	A	A	A
SNP-2.11463066.	2	A	A	A	A	A	A
1727846	2	A	A	A	A	A	A
SNP-2.11519045.	2	A	A	A	A	A	A
SNP-2.11601520.	2	A	A	A	A	A	A
id2005453	2	A	A	A	A	A	A
id2005462	2	A	A	A	A	A	A
1737661	2	A	A	A	A	A	A
1739007	2	A	A	A	A	A	A
1741033	2	A	A	A	A	A	A
1741464	2	A	A	A	A	A	A
id2005538	2	A	A	A	A	A	A
id2005552	2	A	A	A	A	A	A
1747326	2	A	A	A	A	A	A
id2005554	2	A	A	A	A	A	A
SNP-2.12329572.	2	A	A	A	A	A	A
1751938	2	A	A	A	A	A	A
1752676	2	A	A	A	A	A	A
1753569	2	A	A	A	A	A	A
id2005670	2	A	A	A	A	A	A
1758376	2	A	A	A	A	A	A
id2005707	2	A	A	A	A	A	A
1764783	2	A	A	A	A	A	A
1768471	2	A	A	A	A	A	A
1769934	2	A	A	A	A	A	A
1774938	2	A	A	A	A	A	A
1774978	2	A	A	A	A	A	A
1778302	2	A	A	A	A	A	A
1778303	2	A	A	A	A	A	A
id2005813	2	A	A	A	A	A	A
1784837	2	A	A	A	A	A	A
1800425	2	A	A	A	A	A	A
1800430	2	A	A	A	A	A	A
1803158	2	A	A	A	A	A	A
1805978	2	A	A	A	A	A	A
id2005920	2	A	A	A	A	A	A
ud2000759	2	A	A	A	A	A	A
SNP-2.14125761.	2	A	A	A	A	A	A
SNP-2.14219984.	2	A	A	A	A	A	A
1819139	2	A	A	A	A	A	A
1819741	2	A	A	A	A	A	A
1822725	2	A	A	A	A	A	A
SNP-2.14437621.	2	A	A	A	A	A	A
1826094	2	A	A	A	A	A	A
1834242	2	A	A	A	A	A	A
1840844	2	A	A	A	A	A	A
1843374	2	A	A	A	A	A	A
wd2001405	2	A	A	A	A	A	A
1845605	2	A	A	A	A	A	A
id2006189	2	A	A	A	A	A	A
1848208	2	A	A	A	A	A	A
1848218	2	A	A	A	A	A	A
SNP-2.15211009.	2	A	A	A	A	A	A
id2006214	2	A	A	A	A	A	A
1849441	2	A	A	A	A	A	A
1852470	2	A	A	A	A	A	A
1855154	2	A	A	A	A	A	A
1855406	2	A	A	A	A	A	A
SNP-2.15394091.	2	A	A	A	A	A	A
1860368	2	A	A	A	A	A	A
SNP-2.15783108.	2	A	A	A	A	A	A
1869660	2	A	A	A	A	A	A
1871493	2	A	A	A	A	A	A
1871782	2	A	A	A	A	A	A
1871783	2	A	A	A	A	A	A
id2006391	2	A	A	A	A	A	A
id2006394	2	A	A	A	A	A	A
SNP-2.16068618.	2	A	A	A	A	A	A
id2006486	2	A	A	A	A	A	A
1879653	2	A	A	A	A	A	A
1879715	2	A	A	A	A	A	A
1880759	2	A	A	A	A	A	A
1885042	2	A	A	A	A	A	A
SNP-2.16421060.	2	A	A	A	A	A	A
1887628	2	A	A	A	A	A	A
SNP-2.16470328.	2	A	A	A	A	A	A
SNP-2.16482106.	2	A	A	A	A	A	A
SNP-2.16497618.	2	A	A	A	A	A	A
id2006621	2	A	A	A	A	A	A
SNP-2.16533451.	2	A	A	A	A	A	A
SNP-2.16542046.	2	A	A	A	A	A	A
SNP-2.16677158.	2	A	A	A	A	A	A
SNP-2.16679752.	2	A	A	A	A	A	A
SNP-2.16695516.	2	A	A	A	A	A	A
1900868	2	A	A	A	A	A	A
1901291	2	A	A	A	A	A	A
1901309	2	A	A	A	A	A	A
SNP-2.16829189.	2	A	A	A	A	A	A
1902547	2	A	A	A	A	A	A
SNP-2.16892494.	2	A	A	A	A	A	A
1905884	2	A	A	A	A	A	A
id2006778	2	A	A	A	A	A	A
rd2000580	2	A	A	A	A	A	A
SNP-2.16975849.	2	A	A	A	A	A	A
1908299	2	A	A	A	A	A	A
id2006795	2	A	A	A	A	A	A
SNP-2.17048483.	2	A	A	A	A	A	A
1914274	2	A	A	A	A	A	A
rd2000582	2	A	A	A	A	A	A
1917475	2	A	A	A	A	A	A
1921360	2	A	A	A	A	A	A
id2006996	2	A	A	A	A	A	A
1926538	2	A	A	A	A	A	A
1927099	2	A	A	A	A	A	A
1931422	2	A	A	A	A	A	A
1934033	2	A	A	A	A	A	A
SNP-2.17778777.	2	A	A	A	A	A	A
1935818	2	A	A	A	A	A	A
SNP-2.17840743.	2	A	A	A	A	A	A
SNP-2.17905794.	2	A	A	A	A	A	A
SNP-2.17906079.	2	A	A	A	A	A	A
1940254	2	A	A	A	A	A	A
c2p17996374	2	A	A	A	A	A	A
1943203	2	A	A	A	A	A	A
1943341	2	A	A	A	A	A	A
SNP-2.18072257.	2	A	A	A	A	A	A
1950440	2	A	A	A	A	A	A
1950982	2	A	A	A	A	A	A
1955025	2	A	A	A	A	A	A
1956246	2	A	A	A	A	A	A
1958940	2	A	A	A	A	A	A
SNP-2.18487528.	2	A	A	A	A	A	A
SNP-2.18507632.	2	A	A	A	A	A	A
SNP-2.18548287.	2	A	A	A	A	A	A
SNP-2.18570463.	2	A	A	A	A	A	A
1962922	2	A	A	A	A	A	A
SNP-2.18584949.	2	A	A	A	A	A	A
1963191	2	A	A	A	A	A	A
1964875	2	A	A	A	A	A	A
1966660	2	A	A	A	A	A	A
1967392	2	A	A	A	A	A	A
rd2000598	2	A	A	A	A	A	A
1971651	2	A	A	A	A	A	A
SNP-2.18855783.	2	A	A	A	A	A	A
1972826	2	A	A	A	A	A	A
1974288	2	A	A	A	A	A	A
SNP-2.18932408.	2	A	A	A	A	A	A
1977117	2	A	A	A	A	A	A
1981019	2	A	A	A	A	A	A
SNP-2.19163144.	2	A	A	A	A	A	A
SNP-2.19197812.	2	A	A	A	A	A	A
id2007526	2	A	A	A	A	A	A
c2p19270352	2	A	A	A	A	A	A
id2007542	2	A	A	A	A	A	A
1985488	2	A	A	A	A	A	A
SNP-2.19450149.	2	A	A	A	A	A	A
1990310	2	A	A	A	A	A	A
1990444	2	A	A	A	A	A	A
1995035	2	A	A	A	A	A	A
1995431	2	A	A	A	A	A	A
1999404	2	A	A	A	A	A	A
2003150	2	A	A	A	A	A	A
2003522	2	A	A	A	A	A	A
2004695	2	A	A	A	A	A	A
id2007797	2	A	A	A	A	A	A
2012872	2	A	A	A	A	A	A
SNP-2.20253947.	2	A	A	A	A	A	A
2017530	2	A	A	A	A	A	A
2017739	2	A	A	A	A	A	A
2031305	2	A	A	A	A	A	A
2031544	2	A	A	A	A	A	A
2035959	2	A	A	A	A	A	A
2038145	2	A	A	A	A	A	A
2038491	2	A	A	A	A	A	A
2038617	2	A	A	A	A	A	A
id2008219	2	A	A	A	A	A	A
SNP-2.21078737.	2	A	A	A	A	A	A
ud2001198	2	A	A	A	A	A	A
2048774	2	A	A	A	A	A	A
2051175	2	A	A	A	A	A	A
2051794	2	A	A	A	A	A	A
2054640	2	A	A	A	A	A	B
2055218	2	A	A	A	A	A	B
2058338	2	A	A	A	A	A	A
id2008655	2	A	A	A	A	A	B
2061774	2	A	A	A	A	A	A
SNP-2.21778435.	2	A	A	A	A	A	B
2069057	2	A	A	A	A	A	A
2072287	2	A	A	A	A	A	A
SNP-2.21958171.	2	A	A	A	A	A	A
SNP-2.22014437.	2	A	A	A	A	A	B
SNP-2.22014459.	2	A	A	A	A	A	A
2077156	2	A	A	A	A	A	B
2078559	2	A	A	A	A	A	B
2078876	2	A	A	A	A	A	A
2080430	2	A	A	A	A	A	A
2084926	2	A	A	A	A	A	A
SNP-2.22256156.	2	A	A	A	A	A	B
id2008855	2	A	A	A	A	A	A
SNP-2.22288784.	2	A	A	A	A	A	A
2087054	2	A	A	A	A	A	B
id2008866	2	A	A	A	A	A	A
2087388	2	A	A	A	A	A	B
SNP-2.22419235.	2	A	A	A	A	A	B
2093408	2	A	A	A	A	A	B
2096898	2	A	A	A	A	A	A
2101984	2	A	A	A	A	A	A
SNP-2.22793656.	2	A	A	A	A	A	A
2106593	2	A	A	A	A	A	A
id2009186	2	A	A	A	A	A	B
2110566	2	A	A	A	A	A	B
id2009229	2	A	A	A	A	A	B
id2009246	2	A	A	A	A	A	A
2115418	2	A	A	A	A	A	B
2116603	2	A	A	A	A	A	A
2120623	2	A	A	A	A	A	A
2120738	2	A	A	A	A	A	A
2120852	2	A	A	A	A	A	A
SNP-2.23410264.	2	A	A	A	A	A	B
SNP-2.23418246.	2	A	A	A	A	A	B
SNP-2.23495009.	2	A	A	A	A	A	A
id2009463	2	A	A	A	A	A	A
SNP-2.23541707.	2	A	A	A	A	A	A
SNP-2.23541986.	2	A	A	A	A	A	A
SNP-2.23542962.	2	A	A	A	A	A	A
2125569	2	A	A	A	A	A	A
id2009678	2	A	A	A	A	A	A
SNP-2.23743986.	2	A	A	A	A	A	A
2131264	2	A	A	A	A	A	B
SNP-2.23757582.	2	A	A	A	A	A	A
SNP-2.23778932.	2	A	A	A	A	A	A
2133804	2	A	A	A	A	A	A
id2009772	2	A	A	A	A	A	A
SNP-2.23855468.	2	A	A	A	A	A	A
2135713	2	A	A	A	A	A	A
id2009889	2	A	A	A	A	A	B
2140834	2	A	A	A	A	A	B
2142337	2	A	A	A	A	A	A
id2009964	2	A	A	A	A	A	A
SNP-2.24091578.	2	A	A	A	A	A	A
2147095	2	A	A	A	A	A	A
2147248	2	A	A	A	A	A	A
id2010102	2	A	A	A	A	A	B
SNP-2.24170823.	2	A	A	A	A	A	B
SNP-2.24220255.	2	A	A	A	A	A	B
2153125	2	A	A	A	A	A	A
SNP-2.24266178.	2	A	A	A	A	A	A
SNP-2.24270214.	2	A	A	A	A	A	A
SNP-2.24274210.	2	A	A	A	A	A	A
SNP-2.24386598.	2	A	A	A	A	A	A
SNP-2.24402719.	2	A	A	A	A	A	A
SNP-2.24402975.	2	A	A	A	A	A	A
2165278	2	A	A	A	A	A	A
2165822	2	A	A	A	A	A	A
SNP-2.24488152.	2	A	A	A	A	A	A
SNP-2.24511730.	2	A	A	A	A	A	A
id2010564	2	A	A	A	A	A	B
2178948	2	A	A	A	A	A	B
SNP-2.24721576.	2	A	A	A	A	A	A
id2010624	2	A	A	A	A	A	A
SNP-2.24761841.	2	A	A	A	A	A	B
2181296	2	A	A	A	A	A	A
2181688	2	A	A	A	A	A	A
SNP-2.24826196.	2	A	A	A	A	A	A
SNP-2.24829871.	2	A	A	A	A	A	A
SNP-2.24898564.	2	A	A	A	A	A	B
SNP-2.24909459.	2	A	A	A	A	A	B
2189630	2	A	A	A	A	A	B
2193623	2	A	A	A	A	A	A
SNP-2.25069793.	2	A	A	A	A	A	B
2196003	2	A	A	A	A	A	A
2196008	2	A	A	A	A	A	A
2197456	2	A	A	A	A	A	A
2198557	2	A	A	A	A	A	A
id2010969	2	A	A	A	A	A	B
2204731	2	A	A	A	A	A	A
SNP-2.25418648.	2	A	A	A	A	A	B
SNP-2.25503325.	2	A	A	A	A	A	A
2215213	2	A	A	A	A	A	B
SNP-2.25863722.	2	A	A	A	A	A	B
2222655	2	A	A	A	A	A	B
2223592	2	A	A	A	A	A	A
2223639	2	A	A	A	A	A	A
2224585	2	A	A	A	A	A	B
2231118	2	A	A	A	A	A	B
2234371	2	A	A	A	A	A	A
2234965	2	A	A	A	A	A	A
2235076	2	A	A	A	A	A	B
id2011509	2	A	A	A	A	A	B
2236772	2	A	A	A	A	A	B
2236918	2	A	A	A	A	A	A
2237404	2	A	A	A	A	A	B
2239803	2	A	A	A	A	A	B
id2011628	2	A	A	A	A	A	B
SNP-2.26436446.	2	A	A	A	A	A	B
SNP-2.26505735.	2	A	A	A	A	A	B
2250296	2	A	A	A	A	A	A
id2011813	2	A	A	A	A	A	B
2251630	2	A	A	A	A	A	B
2252638	2	A	A	A	A	A	B
2254300	2	A	A	A	A	A	B
2255755	2	A	A	A	A	A	A
id2011890	2	A	A	A	A	A	B
2256962	2	A	A	A	A	A	A
id2011962	2	A	A	A	A	A	A
id2011968	2	A	A	A	A	A	A
2261405	2	A	A	A	A	A	A
2262412	2	A	A	A	A	A	A
id2012007	2	A	A	A	A	A	A
2263894	2	A	A	A	A	A	A
2265653	2	A	A	A	A	A	B
2267750	2	A	A	A	A	A	B
2268502	2	A	A	A	A	A	B
2270844	2	A	A	A	A	A	A
id2012123	2	A	A	A	A	A	B
c2p27830567	2	A	A	A	A	A	A
2278345	2	A	A	A	A	A	A
id2012185	2	A	A	A	A	A	B
2281454	2	A	A	A	A	A	B
2283054	2	A	A	A	A	A	B
SNP-2.28122831.	2	A	A	A	A	A	A
2284603	2	A	A	A	A	A	B
2285747	2	A	A	A	A	A	A
2288110	2	A	A	A	A	A	B
2289040	2	A	A	A	A	A	B
2289425	2	A	A	A	A	A	A
2291991	2	A	A	A	A	A	A
SNP-2.28460500.	2	A	A	A	A	A	A
2292929	2	A	A	A	A	A	B
id2012408	2	A	A	A	A	A	B
2296893	2	A	A	A	A	A	A
id2012453	2	A	A	A	A	A	A
SNP-2.28645110.	2	A	A	A	A	A	A
SNP-2.28676500.	2	A	A	A	A	A	A
SNP-2.28694251.	2	A	A	A	A	A	A
2298802	2	A	A	A	A	A	A
id2012493	2	A	A	A	A	A	B
fd12	2	A	A	A	A	A	B
2307304	2	A	A	A	A	A	B
2307844	2	A	A	A	A	A	B
2309227	2	A	A	A	A	A	B
2309388	2	A	A	A	A	A	B
id2012773	2	A	A	A	A	A	B
2313160	2	A	A	A	A	A	A
2313656	2	A	A	A	A	A	B
SNP-2.29337227.	2	A	A	A	A	A	A
2318356	2	A	A	A	A	A	B
SNP-2.29500742.	2	A	A	A	A	A	B
2321304	2	A	A	A	A	A	B
2322855	2	A	A	A	A	A	B
2323755	2	A	A	A	A	A	B
2326123	2	A	A	A	A	A	B
SNP-2.29726802.	2	A	A	A	A	A	A
2329387	2	A	A	A	A	A	A
2332011	2	A	A	A	A	A	A
id2013256	2	A	A	A	A	A	B
2336882	2	A	A	A	A	A	A
SNP-2.30068102.	2	A	A	A	A	A	A
2339503	2	A	A	A	A	A	A
2341541	2	A	A	A	A	A	A
id2013398	2	A	A	A	A	A	A
2343222	2	A	A	A	A	A	A
SNP-2.30285161.	2	A	A	A	A	A	A
id2013434	2	A	A	A	A	A	A
2347052	2	A	A	A	A	A	A
2347302	2	A	A	A	A	A	A
2347413	2	A	A	A	A	A	A
2350752	2	A	A	A	A	A	A
SNP-2.30649445.	2	A	A	A	A	A	A
2356136	2	A	A	A	A	A	A
id2013739	2	A	A	A	A	A	A
2362152	2	A	A	A	A	A	A
2363522	2	A	A	A	A	A	A
2364472	2	A	A	A	A	A	A
SNP-2.31092315.	2	A	A	A	A	A	A
2365681	2	A	A	A	A	A	A
id2013897	2	A	A	A	A	A	A
2367393	2	A	A	A	A	A	A
SNP-2.31285947.	2	A	A	A	A	A	A
2369745	2	A	A	A	A	A	A
id2013975	2	A	A	A	A	A	A
2375486	2	A	A	A	A	A	A
2375623	2	A	A	A	A	A	A
2376721	2	A	A	A	A	A	A
SNP-2.31769075.	2	A	A	A	A	A	A
2380703	2	A	A	A	A	A	A
2383427	2	A	A	A	A	A	A
2383478	2	A	A	A	A	A	A
2383802	2	A	A	A	A	A	A
2385520	2	A	A	A	A	A	A
2386934	2	A	A	A	A	A	A
SNP-2.32072656.	2	A	A	A	A	A	A
id2014329	2	A	A	A	A	A	A
2388394	2	A	A	A	A	A	A
2388807	2	A	A	A	A	A	A
2390899	2	A	A	A	A	A	A
SNP-2.32246221.	2	A	A	A	A	A	A
id2014417	2	A	A	A	A	A	A
2394555	2	A	A	A	A	A	A
2395456	2	A	A	A	A	A	A
id2014488	2	A	A	A	A	A	A
2399031	2	A	A	A	A	A	A
2399667	2	A	A	A	A	A	A
2400368	2	A	A	A	A	A	A
2403253	2	A	A	A	A	A	A
2403924	2	A	A	A	A	A	A
2405022	2	A	A	A	A	A	A
SNP-2.33054388.	2	A	A	A	A	A	A
2411693	2	A	A	A	A	A	A
id2014722	2	A	A	A	A	A	A
2413594	2	A	A	A	A	A	A
2416886	2	A	A	A	A	A	A
SNP-2.33354055.	2	A	A	A	A	A	A
id2014833	2	A	A	A	A	A	A
2421387	2	A	A	A	A	A	A
2422788	2	A	A	A	A	A	A
SNP-2.33506504.	2	A	A	A	A	A	A
2424716	2	A	A	A	A	A	A
id2014918	2	A	A	A	A	A	A
2430179	2	A	A	A	A	A	A
2430506	2	A	A	A	A	A	A
2432286	2	A	A	A	A	A	A
2432988	2	A	A	A	A	A	A
2436222	2	A	A	A	A	A	A
id2015227	2	A	A	A	A	A	A
ud2002015	2	A	A	A	A	A	A
2437583	2	A	A	A	A	A	A
2438188	2	A	A	A	A	A	A
2438190	2	A	A	A	A	A	A
id2015428	2	A	A	A	A	A	A
2443604	2	A	A	A	A	A	A
2445311	2	A	A	A	A	A	A
2449332	2	A	A	A	A	A	A
2450246	2	A	A	A	A	A	A
SNP-2.34620374.	2	A	A	A	A	A	A
SNP-2.34628909.	2	A	A	A	A	A	A
SNP-2.34686373.	2	A	A	A	A	A	A
id2015657	2	A	A	A	A	A	A
2454477	2	A	A	A	A	A	A
SNP-2.34779050.	2	A	A	A	A	A	A
2456801	2	A	A	A	A	A	A
id2015762	2	A	A	A	A	A	A
id2015767	2	A	A	A	A	A	A
2457699	2	A	A	A	A	A	A
SNP-2.34897244.	2	A	A	A	A	A	A
2458315	2	A	A	A	A	A	A
SNP-2.34913851.	2	A	A	A	A	A	A
SNP-2.34972595.	2	A	A	A	A	A	A
2459495	2	A	A	A	A	A	A
SNP-2.34994149.	2	A	A	A	A	A	A
id2015934	2	A	A	A	A	A	A
SNP-2.35039969.	2	A	A	A	A	A	A
id2015948	2	A	A	A	A	A	A
2462399	2	A	A	A	A	A	A
SNP-2.35109676.	2	A	A	A	A	A	A
id2016013	2	A	A	A	A	A	A
id2016084	2	A	A	A	A	A	A
SNP-2.35224122.	2	A	A	A	A	A	A
id2016188	2	A	A	A	A	A	A
2470790	2	A	A	A	A	A	A
SNP-2.35507276.	2	A	A	A	A	A	A
SNP-2.35657513.	2	A	A	A	A	A	A
id2016439	2	A	A	A	A	A	A
id2016513	2	A	A	A	A	A	A
2491701	3	A	A	A	A	A	A
2492869	3	A	A	A	A	A	A
2492905	3	A	A	A	A	A	A
2493088	3	A	A	A	A	A	A
2493147	3	A	A	A	A	A	A
2493609	3	A	A	A	A	A	A
2495084	3	A	A	A	A	A	A
2495249	3	A	NC	A	A	A	A
2497338	3	A	A	A	A	A	A
SNP-3.715576.	3	A	B	A	A	A	A
SNP-3.729993.	3	A	B	A	A	A	A
2499175	3	A	A	A	A	A	A
SNP-3.850609.	3	A	A	A	A	A	A
2499734	3	A	A	A	A	A	A
id3000480	3	A	A	A	A	A	A
SNP-3.876244.	3	A	B	A	A	A	A
2501776	3	A	A	A	A	A	A
SNP-3.926034.	3	A	A	A	A	A	A
SNP-3.941400.	3	A	H	A	A	A	A
id3000576	3	A	A	A	A	A	A
id3000589	3	A	B	A	A	A	A
SNP-3.1004750.	3	A	B	A	A	A	A
SNP-3.1007581.	3	A	B	A	A	A	A
2506194	3	A	B	A	A	A	A
2508459	3	A	A	A	A	A	A
fd9	3	A	A	A	A	A	A
2509250	3	A	A	A	A	A	A
SNP-3.1358710.	3	A	B	A	A	A	A
2511880	3	A	B	A	A	A	A
2513833	3	A	B	A	A	A	A
id3000795	3	A	B	A	A	A	A
id3000835	3	A	A	A	A	A	A
2515271	3	A	A	A	A	A	A
2515335	3	A	A	A	A	A	A
2515700	3	A	A	A	A	A	A
2516934	3	A	A	A	A	A	A
id3000892	3	A	A	A	A	A	A
id3000913	3	A	A	A	A	A	A
2519460	3	A	A	A	A	A	A
2519506	3	A	A	A	A	A	A
SNP-3.1877839.	3	A	A	A	A	A	A
2523005	3	A	A	A	A	A	A
id3001087	3	A	A	A	A	A	A
id3001137	3	A	A	A	A	A	A
SNP-3.2078243.	3	A	A	A	A	A	A
2529060	3	A	A	A	A	A	A
SNP-3.2199211.	3	A	A	A	A	A	A
2530217	3	A	A	A	A	A	A
2531426	3	A	A	A	A	A	A
2532869	3	A	A	A	A	A	A
2534594	3	A	A	A	A	A	A
SNP-3.2507729.	3	A	A	A	A	A	A
id3001391	3	A	A	A	A	A	A
2538347	3	A	A	A	A	A	A
id3001422	3	A	A	A	A	A	A
2543372	3	A	A	A	A	A	A
2544768	3	A	A	A	A	A	A
2544876	3	A	A	A	A	A	A
2544962	3	A	A	A	A	A	A
2545253	3	A	A	A	A	A	A
SNP-3.2954791.	3	A	A	A	A	A	A
2547584	3	A	A	A	A	A	A
2548245	3	A	A	A	A	A	A
2550534	3	A	A	A	A	A	A
2551624	3	A	A	A	A	A	A
id3001712	3	A	A	A	A	A	A
2553005	3	A	A	A	A	A	A
id3001768	3	A	A	A	A	A	A
id3001815	3	A	A	A	A	A	A
SNP-3.3439615.	3	A	A	A	A	A	A
2558392	3	A	A	A	A	A	A
id3001869	3	A	A	A	A	A	A
2560247	3	A	A	A	A	A	A
2560888	3	A	A	A	A	A	A
2563188	3	A	A	A	A	A	A
SNP-3.3850394.	3	A	A	A	A	A	A
2568392	3	A	A	A	A	A	A
2569569	3	A	A	A	A	A	A
2572256	3	A	A	A	A	A	A
id3002191	3	A	A	A	A	A	A
2572439	3	A	A	A	A	A	A
2573253	3	A	A	A	A	A	A
2573346	3	A	A	A	A	A	A
2573598	3	A	A	A	A	A	A
SNP-3.4195095.	3	A	A	A	A	A	A
2576622	3	A	A	A	A	A	A
2580102	3	A	A	A	A	A	A
2583961	3	A	A	A	A	A	A
SNP-3.4541545.	3	A	A	A	A	A	A
2584928	3	A	A	A	A	A	A
SNP-3.4621271.	3	A	A	A	A	A	A
2586118	3	A	A	A	A	A	A
2587600	3	A	A	A	A	A	A
id3002805	3	A	A	A	A	A	A
2592720	3	A	A	A	A	A	A
2595628	3	A	A	A	A	A	A
rd3000804	3	A	A	A	A	A	A
2599176	3	A	A	A	A	A	A
SNP-3.5084502.	3	A	A	A	A	A	A
2600138	3	A	A	A	A	A	A
2600442	3	A	A	A	A	A	A
2604498	3	A	A	A	A	A	A
2607468	3	A	A	A	A	A	A
2609279	3	A	A	A	A	A	A
SNP-3.5566246.	3	A	A	A	A	A	A
2610698	3	A	A	A	A	A	A
id3003294	3	A	A	A	A	A	A
SNP-3.5637154.	3	A	A	A	A	A	A
SNP-3.5666296.	3	A	A	A	A	A	A
2612324	3	A	A	A	A	A	A
SNP-3.5683813.	3	A	A	A	A	A	A
2612562	3	A	A	A	A	A	A
SNP-3.5864745.	3	A	A	A	A	A	A
id3003462	3	A	A	A	A	A	A
2616958	3	A	A	A	A	A	A
SNP-3.5888024.	3	A	A	A	A	A	A
id3003535	3	A	A	A	A	A	A
SNP-3.6076125.	3	A	A	A	A	A	A
2620932	3	A	A	A	A	A	A
2624847	3	A	A	A	A	A	A
id3003638	3	A	A	A	A	A	A
2624901	3	A	A	A	A	A	A
2624951	3	A	A	A	A	A	A
2626805	3	A	A	A	A	A	A
2629208	3	A	A	A	A	A	A
2629845	3	A	A	A	A	A	A
SNP-3.6636713.	3	A	A	A	A	A	A
id3003795	3	A	A	A	A	A	A
2634523	3	A	A	A	A	A	A
id3003846	3	A	A	A	A	A	A
2640717	3	A	A	A	A	A	A
2641058	3	A	A	A	A	A	A
SNP-3.7007147.	3	A	A	A	A	A	A
2645329	3	A	A	A	A	A	A
2646087	3	A	A	A	A	A	A
2647310	3	A	A	A	A	A	A
2650075	3	A	A	A	A	A	A
2650330	3	A	A	A	A	A	A
2650599	3	A	A	A	A	A	A
id3004023	3	A	A	A	A	A	A
2656193	3	A	A	A	A	A	A
2660387	3	A	A	A	A	A	A
SNP-3.7787969.	3	A	A	A	A	A	A
id3004190	3	A	A	A	A	A	A
2663802	3	A	A	A	A	A	A
2666586	3	A	A	A	A	A	A
2666630	3	A	A	A	A	A	A
2669132	3	A	A	A	A	A	A
2670272	3	A	A	A	A	A	B
id3004358	3	A	A	A	A	A	A
2676051	3	A	A	A	A	A	A
2679023	3	A	A	A	A	A	A
2681946	3	A	A	A	A	A	A
2683385	3	A	A	A	A	A	A
2683406	3	A	A	A	A	A	A
2685493	3	A	A	A	A	A	A
rd3000825	3	A	A	A	A	A	A
2689348	3	A	A	A	A	A	A
id3004633	3	A	A	A	A	A	A
SNP-3.8810430.	3	A	A	A	A	A	A
2690184	3	A	A	A	A	A	A
SNP-3.8932799.	3	A	A	A	A	A	A
2695796	3	A	A	A	A	A	A
2696289	3	A	A	A	A	A	A
2702392	3	A	A	A	A	A	A
2703814	3	A	A	A	A	A	A
2706696	3	A	A	A	A	A	A
2707533	3	A	A	A	A	A	A
2709543	3	A	A	A	A	A	A
2710208	3	A	A	A	A	A	A
2712931	3	A	A	A	A	A	A
2713838	3	A	A	A	A	A	A
2714612	3	A	A	A	A	A	A
rd3000833	3	A	A	A	A	A	A
ud3000555	3	A	A	A	A	A	A
SNP-3.9878268.	3	A	A	A	A	A	A
SNP-3.9896907.	3	A	A	A	A	A	A
id3005168	3	A	A	A	A	A	A
id3005176	3	A	A	A	A	A	A
2719473	3	A	A	A	A	A	A
id3005216	3	A	A	A	A	A	A
2724361	3	A	A	A	A	A	A
2727112	3	A	A	A	A	A	A
2729230	3	A	A	A	A	A	A
SNP-3.10405461.	3	A	A	A	A	A	A
2732340	3	A	A	A	A	A	A
SNP-3.10518290.	3	A	A	A	A	A	A
2733626	3	A	A	A	A	A	A
2735296	3	A	A	A	A	A	A
2738069	3	A	A	A	A	A	A
SNP-3.10757075.	3	A	A	A	A	A	A
2738800	3	A	A	A	A	A	A
2739775	3	A	A	A	A	A	A
2740379	3	A	A	A	A	A	A
SNP-3.10864449.	3	A	A	A	A	A	A
2741913	3	A	A	A	A	A	A
2742650	3	A	A	A	A	A	A
2746958	3	A	A	A	A	A	A
SNP-3.11125562.	3	A	A	A	A	A	A
SNP-3.11167403.	3	A	A	A	A	A	A
2748943	3	A	A	A	A	A	A
id3005852	3	A	A	A	A	A	A
2755203	3	A	A	A	A	A	A
SNP-3.11424248.	3	A	A	A	A	A	A
2757325	3	A	A	A	A	A	A
2759437	3	A	A	A	A	A	A
2759587	3	A	A	A	A	A	A
2763296	3	A	A	A	A	A	A
id3006042	3	A	A	A	A	A	A
SNP-3.11726151.	3	A	A	A	A	A	A
SNP-3.11807034.	3	A	A	A	A	A	A
2766266	3	A	A	A	A	A	A
2770990	3	A	A	A	A	A	A
2772593	3	A	A	A	A	A	A
id3006195	3	A	A	A	A	A	A
2776748	3	A	A	A	A	A	A
2780891	3	A	A	A	A	A	A
2781712	3	A	A	A	A	A	A
rd3000853	3	A	A	A	A	A	A
2783055	3	A	A	A	A	A	A
2783884	3	A	A	A	A	A	A
2785595	3	A	A	A	A	A	A
2786361	3	A	A	A	A	A	A
id3006542	3	A	A	A	A	A	A
id3006567	3	A	A	A	A	A	A
2788567	3	A	A	A	A	A	A
SNP-3.12920176.	3	A	A	A	A	A	A
rd3000859	3	A	A	A	A	A	A
2796703	3	A	A	A	A	A	A
2797649	3	A	A	A	A	A	A
2798882	3	A	A	A	A	A	A
2799469	3	A	A	A	A	A	A
id3006790	3	A	A	A	A	A	A
2801683	3	A	A	A	A	A	A
SNP-3.13219255.	3	A	A	A	A	A	A
SNP-3.13262836.	3	A	A	A	A	A	A
2813329	3	A	A	A	A	A	A
2813334	3	A	A	A	A	A	A
2824870	3	A	A	A	A	A	A
id3006941	3	A	A	A	A	A	A
2828893	3	A	A	A	A	A	A
2829327	3	A	A	A	A	A	A
2830984	3	A	A	A	A	A	A
2831765	3	A	A	A	A	A	A
SNP-3.14095107.	3	A	A	A	A	A	A
2836825	3	A	A	A	A	A	A
2838381	3	A	A	A	A	A	A
id3007109	3	A	A	A	A	A	A
id3007120	3	A	A	A	A	A	A
2838899	3	A	A	A	A	A	A
2843984	3	A	A	A	A	A	A
2846279	3	A	A	A	A	A	A
2853978	3	A	A	A	A	A	A
2856080	3	A	A	A	A	A	A
2856292	3	A	A	A	A	A	A
2857490	3	A	A	A	A	A	A
id3007458	3	A	A	A	A	A	A
id3007541	3	A	A	A	A	A	A
2865742	3	A	A	A	A	A	A
SNP-3.15028744.	3	A	A	A	A	A	A
SNP-3.15062492.	3	A	A	A	A	A	A
id3007589	3	A	A	A	A	A	A
SNP-3.15162550.	3	A	A	A	A	A	A
SNP-3.15182131.	3	A	A	A	A	A	A
2872455	3	A	A	A	A	A	A
SNP-3.15184336.	3	A	A	A	A	A	A
2878405	3	A	A	A	A	A	A
id3007703	3	A	A	A	A	A	A
2883351	3	A	A	A	A	A	A
id3007788	3	A	A	A	A	A	A
SNP-3.15566987.	3	A	A	A	A	A	A
2893649	3	A	A	A	A	A	A
2894214	3	A	A	A	A	A	A
id3007910	3	A	A	A	A	A	A
2896885	3	A	A	A	A	A	A
SNP-3.15794383.	3	A	A	A	A	A	A
SNP-3.15794399.	3	A	A	A	A	A	A
SNP-3.15802100.	3	A	A	A	A	A	A
SNP-3.15824993.	3	A	A	A	A	A	A
id3007932	3	A	A	A	A	A	A
SNP-3.15883135.	3	A	A	A	A	A	A
2902136	3	A	A	A	A	A	A
SNP-3.15922492.	3	A	A	A	A	A	A
SNP-3.15935750.	3	A	A	A	A	A	A
2902759	3	A	A	A	A	A	A
SNP-3.15963178.	3	A	A	A	A	A	A
2904927	3	A	A	A	A	A	A
id3008016	3	A	A	A	A	A	A
SNP-3.16110345.	3	A	A	A	A	A	A
SNP-3.16131037.	3	A	A	A	A	A	A
SNP-3.16166168.	3	A	A	A	A	A	A
SNP-3.16181182.	3	A	A	A	A	A	A
2912279	3	A	A	A	A	A	A
SNP-3.16226720.	3	A	A	A	A	A	A
2914149	3	A	A	A	A	A	A
2914940	3	A	A	A	A	A	A
2915115	3	A	A	A	A	A	A
2916182	3	A	A	A	A	A	A
id3008174	3	A	A	A	A	A	A
SNP-3.16339295.	3	A	A	A	A	A	A
SNP-3.16408049.	3	A	A	A	A	A	A
SNP-3.16482079.	3	A	A	A	A	A	A
SNP-3.16589101.	3	A	A	A	A	A	A
SNP-3.16589287.	3	A	A	A	A	A	A
SNP-3.16613561.	3	A	A	A	A	A	A
id3008316	3	A	A	A	A	A	A
2930235	3	A	A	A	A	A	A
2931528	3	A	A	A	A	A	A
id3008333	3	A	A	A	A	A	A
2932640	3	A	A	A	A	A	A
2934100	3	A	A	A	A	A	A
GS3	3	A	A	A	A	A	A
wd3000590	3	A	A	A	A	A	A
SNP-3.16736920.	3	A	A	A	A	A	A
SNP-3.16841419.	3	A	A	A	A	A	A
2941650	3	A	A	A	A	A	A
id3008386	3	A	A	A	A	A	A
2945947	3	A	A	A	A	A	A
id3008418	3	A	A	A	A	A	A
2954333	3	A	A	A	A	A	A
SNP-3.17211933.	3	A	A	A	A	A	A
2954869	3	A	A	A	A	A	A
2955401	3	A	A	A	A	A	A
2959498	3	A	A	A	A	A	A
2960276	3	A	A	A	A	A	A
2963464	3	A	A	A	A	A	A
2964807	3	A	A	A	A	A	A
id3008619	3	A	A	A	A	A	A
id3008628	3	A	A	A	A	A	A
2972375	3	A	A	A	A	A	A
id3008660	3	A	A	A	A	A	A
SNP-3.17793068.	3	A	A	A	A	A	A
2975808	3	A	A	A	A	A	A
2976658	3	A	A	A	A	A	A
2976904	3	A	A	A	A	A	A
2977128	3	A	A	A	A	A	A
id3008738	3	A	A	A	A	A	A
SNP-3.17930317.	3	A	A	A	A	A	A
2980343	3	A	A	A	A	A	A
SNP-3.18101043.	3	A	A	A	A	A	A
SNP-3.18159137.	3	A	A	A	A	A	A
SNP-3.18175214.	3	A	A	A	A	A	A
SNP-3.18196421.	3	A	A	A	A	A	A
SNP-3.18196578.	3	A	A	A	A	A	A
SNP-3.18219824.	3	A	A	A	A	A	A
2991273	3	A	A	A	A	A	A
2993458	3	A	A	A	A	A	A
2996441	3	A	A	A	A	A	A
SNP-3.18407353.	3	A	A	A	A	A	A
SNP-3.18409189.	3	A	A	A	A	A	A
2997078	3	A	A	A	A	A	A
2998047	3	A	A	A	A	A	A
2999715	3	A	A	A	A	A	A
id3009086	3	A	A	A	A	A	A
id3009116	3	A	A	A	A	A	A
3009211	3	A	A	A	A	A	A
id3009193	3	A	A	A	A	A	A
3015457	3	A	A	A	A	A	A
3022199	3	A	A	A	A	A	A
3024069	3	A	A	A	A	A	A
SNP-3.19141226.	3	A	A	A	A	A	A
3036535	3	A	A	A	A	A	A
SNP-3.19451336.	3	A	A	A	A	A	A
SNP-3.19451346.	3	A	A	A	A	A	A
3037895	3	A	A	A	A	A	A
SNP-3.19458159.	3	A	A	A	A	A	A
3041008	3	A	A	A	A	A	A
3046543	3	A	A	A	A	A	A
3046667	3	A	A	A	A	A	A
3046830	3	A	A	A	A	A	A
3050322	3	A	A	A	A	A	A
3053346	3	A	A	A	A	A	A
id3009433	3	A	A	A	A	A	A
SNP-3.19930365.	3	A	A	A	A	A	A
3069290	3	A	A	A	A	A	A
3070588	3	A	A	A	A	A	A
3072095	3	A	A	A	A	A	A
3074401	3	A	A	A	A	A	A
SNP-3.20199649.	3	A	A	A	A	A	A
SNP-3.20225434.	3	A	A	A	A	A	A
SNP-3_20257466	3	H	A	A	A	A	A
3080964	3	A	A	A	A	A	A
id3009515	3	A	A	A	A	A	A
id3009534	3	A	A	A	A	A	A
3084235	3	A	A	A	A	A	A
3088244	3	A	A	A	A	A	A
SNP-3.20648772.	3	A	A	A	A	A	A
SNP-3.20682244.	3	A	A	A	A	A	A
3093535	3	A	A	A	A	A	A
3094195	3	A	A	A	A	A	A
SNP-3.20718284.	3	A	A	A	A	A	A
3096758	3	A	A	A	A	A	A
id3009746	3	A	A	A	A	A	A
3099358	3	A	A	A	A	A	A
3103509	3	A	A	A	A	A	A
3105388	3	A	A	A	A	A	A
id3009800	3	A	A	A	A	A	A
id3009824	3	A	A	A	A	A	A
id3009859	3	A	A	A	A	A	A
3113846	3	A	A	A	A	A	A
id3009973	3	A	A	A	A	A	A
SNP-3.21296861.	3	A	A	A	A	A	A
3117490	3	A	A	A	A	A	A
SNP-3.21392755.	3	A	A	A	A	A	A
3121727	3	A	A	A	A	A	A
3122415	3	A	A	A	A	A	A
SNP-3.21455724.	3	A	A	A	A	A	A
SNP-3.21501189.	3	A	A	A	A	A	A
3126189	3	A	A	A	A	A	A
id3010094	3	A	A	A	A	A	A
3129843	3	A	A	A	A	A	A
3129933	3	A	A	A	A	A	A
3130307	3	A	A	A	A	A	A
3130598	3	A	A	A	A	A	A
SNP-3.21764514.	3	A	A	A	A	A	A
3140154	3	A	A	A	A	A	A
3140424	3	A	A	A	A	A	A
3141580	3	A	A	A	A	A	A
3148534	3	A	A	A	A	A	A
id3010248	3	A	A	A	A	A	A
3154545	3	A	A	A	A	A	A
3157127	3	A	A	A	A	A	A
3159887	3	A	A	A	A	A	A
SNP-3.22345175.	3	A	A	A	A	A	A
id3010402	3	A	A	A	A	A	A
3165312	3	A	A	A	A	A	A
SNP-3.22470572.	3	A	A	A	A	A	A
3171256	3	A	A	A	A	A	A
3172176	3	A	A	A	A	A	A
3172307	3	A	A	A	A	A	A
SNP-3.22639322.	3	A	A	A	A	A	A
3173191	3	A	A	A	A	A	A
3173594	3	A	A	A	A	A	A
3177028	3	A	A	A	A	A	A
SNP-3.22845437.	3	A	A	A	A	A	A
id3010545	3	A	A	A	A	A	A
3186477	3	A	A	A	A	A	A
3187574	3	A	A	A	A	A	A
3191739	3	A	A	A	A	A	A
3195749	3	A	A	A	A	A	A
3198665	3	A	A	A	A	A	A
3201553	3	A	A	A	A	A	A
3203067	3	A	A	A	A	A	A
3203187	3	A	A	A	A	A	A
3203276	3	A	A	A	A	A	A
3203524	3	A	A	A	A	A	A
id3010700	3	A	A	A	A	A	A
id3010726	3	A	A	A	A	A	A
3216878	3	A	A	A	A	A	A
3217184	3	A	A	A	A	A	A
3221940	3	A	A	A	A	A	A
id3010786	3	A	A	A	A	A	A
id3010787	3	A	A	A	A	A	A
3222972	3	A	A	A	A	A	A
SNP-3.24010395tg.	3	A	A	A	A	A	A
3226576	3	A	A	A	A	A	A
id3010802	3	A	A	A	A	A	A
3229778	3	A	A	A	A	A	A
3235686	3	A	A	A	A	A	A
3236543	3	A	A	A	A	A	A
3239756	3	A	A	A	A	A	A
id3010875	3	A	A	A	A	A	A
3243386	3	A	A	A	A	A	A
SNP-3.24679180.	3	A	A	A	A	A	A
id3010896	3	A	A	A	A	A	A
3249412	3	A	A	A	A	A	A
3250361	3	A	A	A	A	A	A
3253331	3	A	A	A	A	A	A
id3010951	3	A	A	A	A	A	A
3258782	3	A	A	A	A	A	A
id3010971	3	A	A	A	A	A	A
3259048	3	A	A	A	A	A	A
3262035	3	A	A	A	A	A	A
3269976	3	A	A	A	A	A	A
3270035	3	A	A	A	A	A	A
id3011023	3	A	A	A	A	A	A
3271587	3	A	A	A	A	A	A
3272639	3	A	A	A	A	A	A
3272722	3	A	A	A	A	A	A
3274455	3	A	A	A	A	A	A
3283262	3	A	A	A	A	A	A
3285365	3	A	A	A	A	A	A
id3011085	3	A	A	A	A	A	A
SNP-3.25980160.	3	A	A	A	A	A	A
3293041	3	A	A	A	A	A	A
3294085	3	A	A	A	A	A	A
3297065	3	A	A	A	A	A	A
3297629	3	A	A	A	A	A	A
id3011124	3	A	A	A	A	A	A
3300097	3	A	A	A	A	A	A
3300492	3	A	A	A	A	A	A
id3011233	3	A	A	A	A	A	A
SNP-3.26783742.	3	A	A	A	A	A	A
3313050	3	A	A	A	A	A	A
SNP-3.26802712.	3	A	A	A	A	A	A
3318331	3	A	A	A	A	A	A
3322508	3	A	A	A	A	A	A
SNP-3.27032710.	3	A	A	A	A	A	A
3323682	3	A	A	A	A	A	A
SNP-3.27127236.	3	A	A	A	A	A	A
3326951	3	A	A	A	A	A	A
3327551	3	A	A	A	A	A	A
3329583	3	A	A	A	A	A	A
id3011506	3	A	A	A	A	A	A
3330180	3	A	A	A	A	A	A
SNP-3.27339448.	3	A	A	A	A	A	A
3331113	3	A	A	A	A	A	A
SNP-3.27372494.	3	A	A	A	A	A	A
3334745	3	A	A	A	A	A	A
SNP-3.27514085.	3	A	A	A	A	A	A
3338676	3	A	A	A	A	A	A
SNP-3.27696654.	3	A	A	A	A	A	A
3342368	3	A	A	A	A	A	A
3342373	3	A	A	A	A	A	A
3344994	3	A	A	A	A	A	A
dd3001007	3	A	A	A	A	A	A
SNP-3.27936582.	3	A	A	A	A	A	A
3354559	3	A	A	A	A	A	A
3358836	3	A	A	A	A	A	A
SNP-3.28157164.	3	A	A	A	A	A	A
3361008	3	A	A	A	A	A	A
3361681	3	A	A	A	A	A	A
id3013192	3	A	A	A	A	A	A
3364449	3	A	A	A	A	A	A
3364541	3	A	A	A	A	A	A
SNP-3.28390394.	3	A	A	A	A	A	A
SNP-3.28426789.	3	A	A	A	A	A	A
3367645	3	A	A	A	A	A	A
id3013325	3	A	A	A	A	A	A
3369243	3	A	A	A	A	A	A
3373021	3	A	A	A	A	A	A
id3013447	3	A	A	A	A	A	A
SNP-3.28734204.	3	A	A	A	A	A	A
3374885	3	A	A	A	A	A	A
rd3001016	3	A	A	A	A	A	A
SNP-3.28906536tg.	3	A	A	A	A	A	A
3381371	3	A	A	A	A	A	A
3382672	3	A	A	A	A	A	A
3382804	3	A	A	A	A	A	A
SNP-3.29126933.	3	A	A	A	A	A	A
3386004	3	A	A	A	A	A	A
3387049	3	A	A	A	A	A	A
id3013753	3	A	A	A	A	A	A
3388304	3	A	A	A	A	A	A
id3013770	3	A	A	A	A	A	A
SNP-3.29294879.	3	A	A	A	A	A	A
[truncated: 4,779 more rows]
